# Supplementary material for: Preoperative versus Postoperative Compensation of the Contralateral Normal Kidney in Patients Treated with Radical Nephrectomy for Renal Cell Carcinoma
Source: J Clin Med. 2021 Oct 24;10(21):4918. doi: 10.3390/jcm10214918 (PMC8584614; doi:10.3390/jcm10214918)
Supplement: Supplementary file 1 [file jcm-10-04918-s001.zip]

Archive with 1 entries (1 files):
- jcm-1405960-supplementary.pdf
